# Supplementary material for: Discounting the distant future—Data on Australian discount rates estimated by a stochastic interest rate model
Source: Data Brief. 2016 Dec 21;11:127–30. doi: 10.1016/j.dib.2016.12.026 (PMC5288329; doi:10.1016/j.dib.2016.12.026)
Supplement: Supplementary file 2 — Supplementary material. The full version of Table 1 is provided in the online Appendix. [file mmc2.zip]

Archive with 1 entries (1 files):
- Supplementary Table 1.csv
