# Supplementary material for: Discounting the distant future—Data on Australian discount rates estimated by a stochastic interest rate model
Source: Data Brief. 2016 Dec 21;11:127–30. doi: 10.1016/j.dib.2016.12.026 (PMC5288329; doi:10.1016/j.dib.2016.12.026)
Supplement: Supplementary file 2 — Supplementary material. The full version of Table 1 is provided in the online Appendix. [file mmc2.zip › Supplementary Table 1.csv]

					Initial interest rate (r0)
	1%		3%		5%		7%		9%
Time (years)	CE	F	CE	F	CE	F	CE	F	CE	F
0	0.01	1	0.03	1	0.05	1	0.07	1	0.09	1
1	0.023900685	0.982634071	0.036251238	0.967140083	0.048601791	0.951890402	0.060952343	0.936881175	0.073302896	0.922108611
2	0.032350206	0.95504517	0.039866755	0.930871974	0.047383305	0.907310628	0.054899855	0.884345643	0.062416405	0.861961927
3	0.037443094	0.922093593	0.041977248	0.893464177	0.046511402	0.865723655	0.051045556	0.838844428	0.055579711	0.812799755
4	0.040497305	0.886735271	0.043217794	0.856157483	0.045938282	0.826634126	0.048658771	0.798128839	0.05137926	0.770606516
5	0.042323389	0.850698725	0.043950437	0.819617956	0.045577486	0.78967274	0.047204534	0.760821591	0.048831583	0.733024534
6	0.043413218	0.814963241	0.04438444	0.784190579	0.045355661	0.754579879	0.046326883	0.726087267	0.047298105	0.698670523
7	0.044062943	0.780064826	0.044642021	0.750040881	0.045221099	0.721172528	0.045800177	0.69341529	0.046379255	0.666726401
8	0.044450042	0.746282262	0.044795073	0.717234297	0.045140104	0.689316982	0.045485135	0.662486309	0.045830167	0.636699981
9	0.044680583	0.713747079	0.044886078	0.685780813	0.045091574	0.658910331	0.04529707	0.633092696	0.045502565	0.608286656
10	0.044817853	0.68250752	0.044940214	0.655660146	0.045062574	0.629868851	0.045184934	0.605092091	0.045307295	0.58128996
11	0.044899577	0.652565367	0.044972424	0.626835959	0.045045272	0.602121013	0.04511812	0.57838053	0.045190968	0.555576088
12	0.044948226	0.623897017	0.044991593	0.599263885	0.045034959	0.575603336	0.045078326	0.552876968	0.045121692	0.531047899
13	0.044977186	0.596465478	0.045003001	0.572896033	0.045028816	0.550257938	0.045054631	0.528514392	0.045080446	0.507630047
14	0.044994424	0.570227166	0.045009791	0.547683501	0.045025157	0.52603109	0.045040524	0.505234697	0.04505589	0.485260479
15	0.045004685	0.545135737	0.045013832	0.523577773	0.045022979	0.502872341	0.045032126	0.482985728	0.045041272	0.463885551
16	0.045010793	0.521144221	0.045016238	0.500531455	0.045021682	0.480733984	0.045027127	0.46171956	0.045032571	0.443457211
17	0.045014429	0.498206202	0.045017669	0.478498669	0.04502091	0.459570706	0.045024151	0.441391476	0.045027392	0.423931361
18	0.045016593	0.476276443	0.045018522	0.457435228	0.045020451	0.43933936	0.04502238	0.421959355	0.045024309	0.405266891
19	0.045017881	0.455311207	0.045019029	0.437298706	0.045020177	0.419998795	0.045021325	0.403383284	0.045022473	0.387425096
20	0.045018647	0.435268403	0.045019331	0.418048438	0.045020014	0.401509725	0.045020698	0.385625311	0.045021381	0.370369312
21	0.045019104	0.416107635	0.045019511	0.39964549	0.045019917	0.383834624	0.045020324	0.368649271	0.045020731	0.354064684
22	0.045019375	0.397790193	0.045019617	0.382052606	0.04501986	0.366937637	0.045020102	0.352420655	0.045020344	0.338478001
23	0.045019537	0.380279021	0.045019681	0.365234151	0.045019825	0.350784497	0.045019969	0.33690651	0.045020114	0.323577574
24	0.045019633	0.363538665	0.045019719	0.34915605	0.045019805	0.335342451	0.045019891	0.322075357	0.045019976	0.309333147
25	0.045019691	0.347535214	0.045019742	0.333785718	0.045019793	0.320580192	0.045019844	0.307897114	0.045019895	0.295715815
26	0.045019725	0.332236242	0.045019755	0.319092004	0.045019785	0.306467791	0.045019816	0.294343029	0.045019846	0.282697958
27	0.045019745	0.317610742	0.045019763	0.305045125	0.045019781	0.292976641	0.045019799	0.281385621	0.045019817	0.270253177
28	0.045019757	0.303629072	0.045019768	0.291616607	0.045019779	0.280079391	0.045019789	0.268998621	0.0450198	0.258356239
29	0.045019764	0.290262893	0.045019771	0.278779231	0.045019777	0.267749897	0.045019783	0.257156916	0.04501979	0.246983025
30	0.045019769	0.27748511	0.045019772	0.266506973	0.045019776	0.255963165	0.04501978	0.245836501	0.045019784	0.236110478
31	0.045019771	0.265269822	0.045019773	0.254774958	0.045019776	0.244695302	0.045019778	0.235014428	0.04501978	0.225716557
32	0.045019773	0.253592267	0.045019774	0.243559402	0.045019775	0.233923467	0.045019777	0.224668758	0.045019778	0.215780192
33	0.045019773	0.242428775	0.045019774	0.232837571	0.045019775	0.223625823	0.045019776	0.214778519	0.045019777	0.206281241
34	0.045019774	0.231756716	0.045019774	0.22258773	0.045019775	0.213781496	0.045019775	0.205323663	0.045019776	0.197200447
35	0.045019774	0.221554456	0.045019775	0.212789101	0.045019775	0.20437053	0.045019775	0.196285023	0.045019775	0.188519402
36	0.045019775	0.211801314	0.045019775	0.203421822	0.045019775	0.195373849	0.045019775	0.187644277	0.045019775	0.18022051
37	0.045019775	0.202477519	0.045019775	0.194466904	0.045019775	0.186773214	0.045019775	0.179383909	0.045019775	0.172286947
38	0.045019775	0.19356417	0.045019775	0.185906195	0.045019775	0.178551191	0.045019775	0.171487174	0.045019775	0.16470263
39	0.045019775	0.1850432	0.045019775	0.177722339	0.045019775	0.170691114	0.045019775	0.163938065	0.045019775	0.157452186
40	0.045019775	0.176897335	0.045019775	0.169898749	0.045019775	0.163177048	0.045019775	0.156721278	0.045019775	0.150520917
41	0.045019775	0.169110063	0.045019775	0.162419565	0.045019775	0.155993762	0.045019775	0.149822184	0.045019775	0.143894772
42	0.045019775	0.161665597	0.045019775	0.155269624	0.045019775	0.149126695	0.045019775	0.143226798	0.045019775	0.137560319
43	0.045019775	0.154548848	0.045019775	0.148434435	0.045019775	0.142561926	0.045019775	0.136921751	0.045019775	0.131504718
44	0.045019775	0.147745388	0.045019775	0.14190014	0.045019775	0.136286147	0.045019775	0.130894261	0.045019775	0.125715694
45	0.045019775	0.141241425	0.045019775	0.135653494	0.045019775	0.130286637	0.045019775	0.125132109	0.045019775	0.12018151
46	0.045019775	0.135023777	0.045019775	0.129681834	0.045019775	0.124551234	0.045019775	0.119623616	0.045019775	0.114890949
47	0.045019775	0.129079838	0.045019775	0.123973055	0.045019775	0.119068311	0.045019775	0.114357614	0.045019775	0.109833286
48	0.045019775	0.12339756	0.045019775	0.118515585	0.045019775	0.113826755	0.045019775	0.109323429	0.045019775	0.104998268
49	0.045019775	0.117965424	0.045019775	0.11329836	0.045019775	0.108815939	0.045019775	0.104510856	0.045019775	0.100376095
50	0.045019775	0.112772418	0.045019775	0.108310805	0.045019775	0.104025707	0.045019775	0.09991014	0.045019775	0.095957397
51	0.045019775	0.107808016	0.045019775	0.103542809	0.045019775	0.099446347	0.045019775	0.095511953	0.045019775	0.091733216
52	0.045019775	0.103062154	0.045019775	0.098984708	0.045019775	0.095068577	0.045019775	0.091307381	0.045019775	0.087694989
53	0.045019775	0.098525211	0.045019775	0.09462726	0.045019775	0.090883523	0.045019775	0.0872879	0.045019775	0.083834531
54	0.045019775	0.094187991	0.045019775	0.090461633	0.045019775	0.086882701	0.045019775	0.083445363	0.045019775	0.080144015
55	0.045019775	0.090041702	0.045019775	0.086479384	0.045019775	0.083058001	0.045019775	0.079771979	0.045019775	0.076615962
56	0.045019775	0.086077938	0.045019775	0.082672438	0.045019775	0.07940167	0.045019775	0.076260303	0.045019775	0.073243218
57	0.045019775	0.082288665	0.045019775	0.07903308	0.045019775	0.075906295	0.045019775	0.072903216	0.045019775	0.070018948
58	0.045019775	0.078666201	0.045019775	0.075553931	0.045019775	0.072564792	0.045019775	0.069693913	0.045019775	0.066936614
59	0.045019775	0.075203202	0.045019775	0.07222794	0.045019775	0.069370387	0.045019775	0.066625888	0.045019775	0.063989969
60	0.045019775	0.07189265	0.045019775	0.069048363	0.045019775	0.066316604	0.045019775	0.063692921	0.045019775	0.061173039
61	0.045019775	0.068727834	0.045019775	0.066008756	0.045019775	0.063397253	0.045019775	0.060889068	0.045019775	0.058480115
62	0.045019775	0.065702337	0.045019775	0.063102956	0.045019775	0.060606415	0.045019775	0.058208645	0.045019775	0.055905737
63	0.045019775	0.062810026	0.045019775	0.060325075	0.045019775	0.057938435	0.045019775	0.055646218	0.045019775	0.053444687
64	0.045019775	0.06004504	0.045019775	0.057669479	0.045019775	0.055387902	0.045019775	0.053196592	0.045019775	0.051091976
65	0.045019775	0.057401772	0.045019775	0.055130786	0.045019775	0.052949648	0.045019775	0.050854802	0.045019775	0.048842835
66	0.045019775	0.054874864	0.045019775	0.052703851	0.045019775	0.050618729	0.045019775	0.048616101	0.045019775	0.046692704
67	0.045019775	0.052459194	0.045019775	0.050383752	0.045019775	0.048390421	0.045019775	0.046475952	0.045019775	0.044637224
68	0.045019775	0.050149866	0.045019775	0.048165788	0.045019775	0.046260206	0.045019775	0.044430014	0.045019775	0.04267223
69	0.045019775	0.047942198	0.045019775	0.046045461	0.045019775	0.044223766	0.045019775	0.042474142	0.045019775	0.040793738
70	0.045019775	0.045831714	0.045019775	0.044018475	0.045019775	0.042276973	0.045019775	0.040604369	0.045019775	0.03899794
71	0.045019775	0.043814137	0.045019775	0.042080719	0.045019775	0.04041588	0.045019775	0.038816907	0.045019775	0.037281195
72	0.045019775	0.041885376	0.045019775	0.040228266	0.045019775	0.038636716	0.045019775	0.037108132	0.045019775	0.035640024
73	0.045019775	0.040041522	0.045019775	0.03845736	0.045019775	0.036935872	0.045019775	0.035474579	0.045019775	0.034071099
74	0.045019775	0.038278837	0.045019775	0.036764412	0.045019775	0.035309903	0.045019775	0.033912938	0.045019775	0.032571241
75	0.045019775	0.036593748	0.045019775	0.035145991	0.045019775	0.033755511	0.045019775	0.032420042	0.045019775	0.031137408
76	0.045019775	0.03498284	0.045019775	0.033598814	0.045019775	0.032269545	0.045019775	0.030992866	0.045019775	0.029766695
77	0.045019775	0.033442845	0.045019775	0.032119747	0.045019775	0.030848994	0.045019775	0.029628516	0.045019775	0.028456323
78	0.045019775	0.031970644	0.045019775	0.03070579	0.045019775	0.029490977	0.045019775	0.028324226	0.045019775	0.027203635
79	0.045019775	0.03056325	0.045019775	0.029354077	0.045019775	0.028192742	0.045019775	0.027077353	0.045019775	0.026006093
80	0.045019775	0.029217813	0.045019775	0.028061869	0.045019775	0.026951658	0.045019775	0.02588537	0.045019775	0.024861267
81	0.045019775	0.027931603	0.045019775	0.026826545	0.045019775	0.025765207	0.045019775	0.024745859	0.045019775	0.023766839
82	0.045019775	0.026702014	0.045019775	0.025645603	0.045019775	0.024630986	0.045019775	0.023656511	0.045019775	0.022720589
83	0.045019775	0.025526553	0.045019775	0.024516647	0.045019775	0.023546695	0.045019775	0.022615118	0.045019775	0.021720396
84	0.045019775	0.024402838	0.045019775	0.023437389	0.045019775	0.022510136	0.045019775	0.021619568	0.045019775	0.020764234
85	0.045019775	0.023328591	0.045019775	0.022405642	0.045019775	0.021519208	0.045019775	0.020667844	0.045019775	0.019850162
86	0.045019775	0.022301633	0.045019775	0.021419314	0.045019775	0.020571902	0.045019775	0.019758016	0.045019775	0.01897633
87	0.045019775	0.021319883	0.045019775	0.020476405	0.045019775	0.019666297	0.045019775	0.01888824	0.045019775	0.018140965
88	0.045019775	0.020381352	0.045019775	0.019575005	0.045019775	0.018800559	0.045019775	0.018056753	0.045019775	0.017342374
89	0.045019775	0.019484136	0.045019775	0.018713285	0.045019775	0.017972932	0.045019775	0.017261869	0.045019775	0.016578938
90	0.045019775	0.018626416	0.045019775	0.0178895	0.045019775	0.017181738	0.045019775	0.016501977	0.045019775	0.01584911
91	0.045019775	0.017806455	0.045019775	0.017101978	0.045019775	0.016425373	0.045019775	0.015775536	0.045019775	0.015151409
92	0.045019775	0.017022589	0.045019775	0.016349125	0.045019775	0.015702305	0.045019775	0.015081075	0.045019775	0.014484423
93	0.045019775	0.016273231	0.045019775	0.015629413	0.045019775	0.015011067	0.045019775	0.014417184	0.045019775	0.013846798
94	0.045019775	0.01555686	0.045019775	0.014941384	0.045019775	0.014350259	0.045019775	0.01378252	0.045019775	0.013237242
95	0.045019775	0.014872025	0.045019775	0.014283643	0.045019775	0.01371854	0.045019775	0.013175793	0.045019775	0.01265452
96	0.045019775	0.014217337	0.045019775	0.013654857	0.045019775	0.01311463	0.045019775	0.012595776	0.045019775	0.01209745
97	0.045019775	0.01359147	0.045019775	0.013053751	0.045019775	0.012537305	0.045019775	0.012041292	0.045019775	0.011564903
98	0.045019775	0.012993154	0.045019775	0.012479106	0.045019775	0.011985395	0.045019775	0.011511217	0.045019775	0.011055799
99	0.045019775	0.012421177	0.045019775	0.011929758	0.045019775	0.011457781	0.045019775	0.011004477	0.045019775	0.010569107
100	0.045019775	0.011874379	0.045019775	0.011404593	0.045019775	0.010953393	0.045019775	0.010520045	0.045019775	0.01010384
101	0.045019775	0.011351652	0.045019775	0.010902547	0.045019775	0.010471209	0.045019775	0.010056937	0.045019775	0.009659055
102	0.045019775	0.010851936	0.045019775	0.010422601	0.045019775	0.010010252	0.045019775	0.009614217	0.045019775	0.009233849
103	0.045019775	0.010374218	0.045019775	0.009963783	0.045019775	0.009569586	0.045019775	0.009190985	0.045019775	0.008827362
104	0.045019775	0.009917531	0.045019775	0.009525163	0.045019775	0.00914832	0.045019775	0.008786385	0.045019775	0.008438769
105	0.045019775	0.009480947	0.045019775	0.009105852	0.045019775	0.008745598	0.045019775	0.008399596	0.045019775	0.008067283
106	0.045019775	0.009063582	0.045019775	0.008705	0.045019775	0.008360604	0.045019775	0.008029833	0.045019775	0.007712149
107	0.045019775	0.00866459	0.045019775	0.008321793	0.045019775	0.007992558	0.045019775	0.007676349	0.045019775	0.00737265
108	0.045019775	0.008283163	0.045019775	0.007955456	0.045019775	0.007640714	0.045019775	0.007338425	0.045019775	0.007048095
109	0.045019775	0.007918526	0.045019775	0.007605245	0.045019775	0.007304359	0.045019775	0.007015377	0.045019775	0.006737828
110	0.045019775	0.007569941	0.045019775	0.007270452	0.045019775	0.006982811	0.045019775	0.00670655	0.045019775	0.006441219
111	0.045019775	0.007236702	0.045019775	0.006950396	0.045019775	0.006675418	0.045019775	0.006411318	0.045019775	0.006157667
112	0.045019775	0.006918132	0.045019775	0.00664443	0.045019775	0.006381556	0.045019775	0.006129083	0.045019775	0.005886598
113	0.045019775	0.006613586	0.045019775	0.006351933	0.045019775	0.006100631	0.045019775	0.005859272	0.045019775	0.005627462
114	0.045019775	0.006322446	0.045019775	0.006072311	0.045019775	0.005832073	0.045019775	0.005601339	0.045019775	0.005379733
115	0.045019775	0.006044123	0.045019775	0.005805	0.045019775	0.005575337	0.045019775	0.00535476	0.045019775	0.005142909
116	0.045019775	0.005778052	0.045019775	0.005549455	0.045019775	0.005329902	0.045019775	0.005119036	0.045019775	0.004916511
117	0.045019775	0.005523694	0.045019775	0.00530516	0.045019775	0.005095272	0.045019775	0.004893688	0.045019775	0.004700079
118	0.045019775	0.005280533	0.045019775	0.00507162	0.045019775	0.004870971	0.045019775	0.004678261	0.045019775	0.004493175
119	0.045019775	0.005048077	0.045019775	0.00484836	0.045019775	0.004656544	0.045019775	0.004472317	0.045019775	0.004295379
120	0.045019775	0.004825853	0.045019775	0.004634928	0.045019775	0.004451557	0.045019775	0.00427544	0.045019775	0.004106291
121	0.045019775	0.004613412	0.045019775	0.004430892	0.045019775	0.004255593	0.045019775	0.004087229	0.045019775	0.003925526
122	0.045019775	0.004410323	0.045019775	0.004235838	0.045019775	0.004068255	0.045019775	0.003907303	0.045019775	0.003752719
123	0.045019775	0.004216175	0.045019775	0.00404937	0.045019775	0.003889165	0.045019775	0.003735298	0.045019775	0.003587519
124	0.045019775	0.004030573	0.045019775	0.003871111	0.045019775	0.003717958	0.045019775	0.003570865	0.045019775	0.003429591
125	0.045019775	0.003853141	0.045019775	0.003700699	0.045019775	0.003554289	0.045019775	0.00341367	0.045019775	0.003278615
126	0.045019775	0.00368352	0.045019775	0.003537789	0.045019775	0.003397824	0.045019775	0.003263396	0.045019775	0.003134286
127	0.045019775	0.003521367	0.045019775	0.003382051	0.045019775	0.003248247	0.045019775	0.003119736	0.045019775	0.00299631
128	0.045019775	0.003366351	0.045019775	0.003233168	0.045019775	0.003105254	0.045019775	0.002982401	0.045019775	0.002864409
129	0.045019775	0.003218159	0.045019775	0.003090839	0.045019775	0.002968557	0.045019775	0.002851112	0.045019775	0.002738313
130	0.045019775	0.003076491	0.045019775	0.002954776	0.045019775	0.002837877	0.045019775	0.002725602	0.045019775	0.002617769
131	0.045019775	0.00294106	0.045019775	0.002824703	0.045019775	0.002712949	0.045019775	0.002605617	0.045019775	0.002502531
132	0.045019775	0.00281159	0.045019775	0.002700355	0.045019775	0.002593521	0.045019775	0.002490914	0.045019775	0.002392366
133	0.045019775	0.00268782	0.045019775	0.002581482	0.045019775	0.002479351	0.045019775	0.00238126	0.045019775	0.002287051
134	0.045019775	0.002569498	0.045019775	0.002467841	0.045019775	0.002370206	0.045019775	0.002276434	0.045019775	0.002186371
135	0.045019775	0.002456385	0.045019775	0.002359203	0.045019775	0.002265866	0.045019775	0.002176222	0.045019775	0.002090124
136	0.045019775	0.002348252	0.045019775	0.002255348	0.045019775	0.00216612	0.045019775	0.002080422	0.045019775	0.001998114
137	0.045019775	0.002244878	0.045019775	0.002156064	0.045019775	0.002070764	0.045019775	0.001988838	0.045019775	0.001910154
138	0.045019775	0.002146056	0.045019775	0.002061151	0.045019775	0.001979606	0.045019775	0.001901287	0.045019775	0.001826066
139	0.045019775	0.002051583	0.045019775	0.001970417	0.045019775	0.001892461	0.045019775	0.00181759	0.045019775	0.00174568
140	0.045019775	0.00196127	0.045019775	0.001883676	0.045019775	0.001809152	0.045019775	0.001737577	0.045019775	0.001668833
141	0.045019775	0.001874932	0.045019775	0.001800754	0.045019775	0.001729511	0.045019775	0.001661086	0.045019775	0.001595369
142	0.045019775	0.001792395	0.045019775	0.001721482	0.045019775	0.001653375	0.045019775	0.001587963	0.045019775	0.001525138
143	0.045019775	0.001713491	0.045019775	0.0016457	0.045019775	0.001580591	0.045019775	0.001518058	0.045019775	0.001457999
144	0.045019775	0.001638061	0.045019775	0.001573254	0.045019775	0.001511011	0.045019775	0.001451231	0.045019775	0.001393816
145	0.045019775	0.001565951	0.045019775	0.001503997	0.045019775	0.001444495	0.045019775	0.001387346	0.045019775	0.001332458
146	0.045019775	0.001497015	0.045019775	0.001437789	0.045019775	0.001380906	0.045019775	0.001326273	0.045019775	0.001273802
147	0.045019775	0.001431115	0.045019775	0.001374496	0.045019775	0.001320116	0.045019775	0.001267889	0.045019775	0.001217727
148	0.045019775	0.001368115	0.045019775	0.001313988	0.045019775	0.001262003	0.045019775	0.001212074	0.045019775	0.001164121
149	0.045019775	0.001307889	0.045019775	0.001256145	0.045019775	0.001206448	0.045019775	0.001158717	0.045019775	0.001112875
150	0.045019775	0.001250313	0.045019775	0.001200847	0.045019775	0.001153338	0.045019775	0.001107709	0.045019775	0.001063884
151	0.045019775	0.001195273	0.045019775	0.001147984	0.045019775	0.001102567	0.045019775	0.001058946	0.045019775	0.001017051
152	0.045019775	0.001142655	0.045019775	0.001097448	0.045019775	0.00105403	0.045019775	0.00101233	0.045019775	0.000972279
153	0.045019775	0.001092354	0.045019775	0.001049137	0.045019775	0.00100763	0.045019775	0.000967765	0.045019775	0.000929478
154	0.045019775	0.001044267	0.045019775	0.001002953	0.045019775	0.000963273	0.045019775	0.000925163	0.045019775	0.000888561
155	0.045019775	0.000998297	0.045019775	0.000958801	0.045019775	0.000920868	0.045019775	0.000884436	0.045019775	0.000849445
156	0.045019775	0.00095435	0.045019775	0.000916593	0.045019775	0.00088033	0.045019775	0.000845502	0.045019775	0.000812051
157	0.045019775	0.000912339	0.045019775	0.000876244	0.045019775	0.000841577	0.045019775	0.000808282	0.045019775	0.000776304
158	0.045019775	0.000872176	0.045019775	0.00083767	0.045019775	0.00080453	0.045019775	0.0007727	0.045019775	0.00074213
159	0.045019775	0.000833782	0.045019775	0.000800795	0.045019775	0.000769113	0.045019775	0.000738685	0.045019775	0.00070946
160	0.045019775	0.000797077	0.045019775	0.000765543	0.045019775	0.000735256	0.045019775	0.000706167	0.045019775	0.000678229
161	0.045019775	0.000761989	0.045019775	0.000731842	0.045019775	0.000702889	0.045019775	0.00067508	0.045019775	0.000648372
162	0.045019775	0.000728445	0.045019775	0.000699626	0.045019775	0.000671946	0.045019775	0.000645362	0.045019775	0.00061983
163	0.045019775	0.000696378	0.045019775	0.000668827	0.045019775	0.000642366	0.045019775	0.000616952	0.045019775	0.000592544
164	0.045019775	0.000665722	0.045019775	0.000639384	0.045019775	0.000614088	0.045019775	0.000589793	0.045019775	0.000566459
165	0.045019775	0.000636416	0.045019775	0.000611238	0.045019775	0.000587055	0.045019775	0.00056383	0.045019775	0.000541523
166	0.045019775	0.0006084	0.045019775	0.00058433	0.045019775	0.000561212	0.045019775	0.000539009	0.045019775	0.000517684
167	0.045019775	0.000581618	0.045019775	0.000558607	0.045019775	0.000536507	0.045019775	0.000515281	0.045019775	0.000494895
168	0.045019775	0.000556014	0.045019775	0.000534017	0.045019775	0.000512889	0.045019775	0.000492598	0.045019775	0.000473109
169	0.045019775	0.000531538	0.045019775	0.000510508	0.045019775	0.000490311	0.045019775	0.000470913	0.045019775	0.000452282
170	0.045019775	0.000508139	0.045019775	0.000488035	0.045019775	0.000468727	0.045019775	0.000450183	0.045019775	0.000432372
171	0.045019775	0.00048577	0.045019775	0.000466551	0.045019775	0.000448093	0.045019775	0.000430365	0.045019775	0.000413338
172	0.045019775	0.000464385	0.045019775	0.000446013	0.045019775	0.000428367	0.045019775	0.00041142	0.045019775	0.000395143
173	0.045019775	0.000443942	0.045019775	0.000426379	0.045019775	0.00040951	0.045019775	0.000393308	0.045019775	0.000377748
174	0.045019775	0.000424399	0.045019775	0.000407609	0.045019775	0.000391483	0.045019775	0.000375994	0.045019775	0.000361119
175	0.045019775	0.000405717	0.045019775	0.000389665	0.045019775	0.000374249	0.045019775	0.000359443	0.045019775	0.000345222
176	0.045019775	0.000387857	0.045019775	0.000372512	0.045019775	0.000357774	0.045019775	0.000343619	0.045019775	0.000330025
177	0.045019775	0.000370783	0.045019775	0.000356113	0.045019775	0.000342024	0.045019775	0.000328493	0.045019775	0.000315497
178	0.045019775	0.00035446	0.045019775	0.000340437	0.045019775	0.000326968	0.045019775	0.000314032	0.045019775	0.000301608
179	0.045019775	0.000338856	0.045019775	0.00032545	0.045019775	0.000312574	0.045019775	0.000300208	0.045019775	0.000288331
180	0.045019775	0.000323939	0.045019775	0.000311123	0.045019775	0.000298814	0.045019775	0.000286992	0.045019775	0.000275638
181	0.045019775	0.000309679	0.045019775	0.000297427	0.045019775	0.00028566	0.045019775	0.000274359	0.045019775	0.000263504
182	0.045019775	0.000296047	0.045019775	0.000284334	0.045019775	0.000273085	0.045019775	0.000262281	0.045019775	0.000251904
183	0.045019775	0.000283014	0.045019775	0.000271817	0.045019775	0.000261063	0.045019775	0.000250735	0.045019775	0.000240815
184	0.045019775	0.000270555	0.045019775	0.000259852	0.045019775	0.000249571	0.045019775	0.000239697	0.045019775	0.000230214
185	0.045019775	0.000258645	0.045019775	0.000248412	0.045019775	0.000238585	0.045019775	0.000229145	0.045019775	0.00022008
186	0.045019775	0.000247259	0.045019775	0.000237477	0.045019775	0.000228082	0.045019775	0.000219058	0.045019775	0.000210392
187	0.045019775	0.000236375	0.045019775	0.000227023	0.045019775	0.000218041	0.045019775	0.000209415	0.045019775	0.00020113
188	0.045019775	0.000225969	0.045019775	0.000217029	0.045019775	0.000208443	0.045019775	0.000200196	0.045019775	0.000192276
189	0.045019775	0.000216022	0.045019775	0.000207475	0.045019775	0.000199267	0.045019775	0.000191383	0.045019775	0.000183812
190	0.045019775	0.000206512	0.045019775	0.000198342	0.045019775	0.000190495	0.045019775	0.000182958	0.045019775	0.00017572
191	0.045019775	0.000197421	0.045019775	0.00018961	0.045019775	0.000182109	0.045019775	0.000174904	0.045019775	0.000167984
192	0.045019775	0.00018873	0.045019775	0.000181264	0.045019775	0.000174092	0.045019775	0.000167205	0.045019775	0.00016059
193	0.045019775	0.000180422	0.045019775	0.000173284	0.045019775	0.000166428	0.045019775	0.000159844	0.045019775	0.00015352
194	0.045019775	0.00017248	0.045019775	0.000165656	0.045019775	0.000159102	0.045019775	0.000152807	0.045019775	0.000146762
195	0.045019775	0.000164887	0.045019775	0.000158363	0.045019775	0.000152098	0.045019775	0.000146081	0.045019775	0.000140301
196	0.045019775	0.000157628	0.045019775	0.000151392	0.045019775	0.000145403	0.045019775	0.00013965	0.045019775	0.000134125
197	0.045019775	0.000150689	0.045019775	0.000144728	0.045019775	0.000139002	0.045019775	0.000133502	0.045019775	0.000128221
198	0.045019775	0.000144056	0.045019775	0.000138356	0.045019775	0.000132883	0.045019775	0.000127625	0.045019775	0.000122576
199	0.045019775	0.000137714	0.045019775	0.000132266	0.045019775	0.000127033	0.045019775	0.000122007	0.045019775	0.00011718
200	0.045019775	0.000131652	0.045019775	0.000126443	0.045019775	0.000121441	0.045019775	0.000116636	0.045019775	0.000112022
